# Supplementary material for: Exploration and validation of radiomics signature as an independent prognostic biomarker in stage III-IVb nasopharyngeal carcinoma
Source: Oncotarget. 2017 Aug 24;8(43):74869–79. doi: 10.18632/oncotarget.20423 (PMC5650385; doi:10.18632/oncotarget.20423)
Supplement: Supplementary file 2 [file oncotarget-08-74869-s002.xlsx]

## Sheet: Sheet1
CET1WI-based features	correlation coefficient	P-value		T2WI-based features	correlation coefficient	P-value
CET1WI_V	1	0		T2WI_V	1	0
CET1WI_7_fos_mass	0.999988	0		T2WI_7_fos_mass	0.999973	6.22911e-211
CET1WI_8_fos_mass	0.999988	0		T2WI_8_fos_mass	0.999949	2.12959e-197
CET1WI_4_fos_mass	0.999916	0		T2WI_6_fos_mass	0.999937	6.68225e-193
CET1WI_6_fos_mass	0.99988	0		T2WI_3_fos_mass	0.999877	1.15338e-178
CET1WI_5_fos_mass	0.999652	0		T2WI_4_fos_mass	0.999871	1.18976e-177
CET1WI_2_fos_entropy	0.99964	0		T2WI_5_fos_mass	0.999865	1.10371e-176
CET1WI_3_fos_mass	0.999592	0		T2WI_2_fos_entropy	0.999637	1.22913e-155
CET1WI_5_fos_entropy	0.999556	0		T2WI_3_fos_entropy	0.999481	4.96339e-148
CET1WI_8_fos_energy	0.999544	0		T2WI_5_fos_entropy	0.999427	6.3329e-146
CET1WI_3_fos_entropy	0.999532	0		T2WI_4_fos_entropy	0.999409	2.88157e-145
CET1WI_6_fos_entropy	0.99952	0		T2WI_6_fos_entropy	0.999307	7.02633e-142
CET1WI_7_fos_energy	0.999484	0		T2WI_8_fos_energy	0.999133	4.09221e-137
CET1WI_4_fos_entropy	0.9994	0		T2WI_7_fos_energy	0.999091	4.15167e-136
CET1WI_7_fos_entropy	0.999028	0		T2WI_3_GLRLM_entropy	0.998443	1.15907e-124
CET1WI_6_fos_energy	0.99886	0		T2WI_8_fos_entropy	0.998161	4.01412e-121
CET1WI_8_fos_entropy	0.998704	0		T2WI_7_fos_entropy	0.998065	4.84699e-120
CET1WI_4_fos_energy	0.998452	0		T2WI_4_GLRLM_entropy	0.997933	1.22585e-118
CET1WI_5_fos_uniformity	0.998368	0		T2WI_3_fos_uniformity	0.997483	1.88552e-114
CET1WI_3_fos_energy	0.998236	0		T2WI_3_fos_energy	0.997441	4.23806e-114
CET1WI_3_GLRLM_entropy	0.998212	0		T2WI_5_fos_uniformity	0.997351	2.30048e-113
CET1WI_4_GLRLM_entropy	0.9982	0		T2WI_3_GLRLM_energy	0.997003	9.65813e-111
CET1WI_6_fos_uniformity	0.998092	0		T2WI_4_fos_energy	0.996997	1.0651e-110
CET1WI_5_fos_energy	0.99784	0		T2WI_6_fos_energy	0.996991	1.17438e-110
CET1WI_3_fos_uniformity	0.997828	0		T2WI_4_fos_uniformity	0.996865	8.73917e-110
CET1WI_2_fos_uniformity	0.997744	0		T2WI_2_fos_mass	0.996829	1.52784e-109
CET1WI_4_GLRLM_energy	0.997708	0		T2WI_5_fos_energy	0.996757	4.58275e-109
CET1WI_4_fos_uniformity	0.997504	0		T2WI_6_fos_uniformity	0.996697	1.12365e-108
CET1WI_3_GLRLM_energy	0.99736	0		T2WI_4_GLRLM_energy	0.996433	4.83351e-107
CET1WI_5_GLRLM_entropy	0.9961	0		T2WI_5_GLRLM_entropy	0.996139	2.32644e-105
CET1WI_6_GLRLM_entropy	0.995848	0		T2WI_6_GLRLM_entropy	0.995809	1.28407e-103
CET1WI_5_GLRLM_GLN	0.995368	0		T2WI_2_fos_uniformity	0.995545	2.546e-102
CET1WI_2_fos_mass	0.995248	0		T2WI_7_GLRLM_entropy	0.994332	3.26751e-97
CET1WI_6_GLRLM_GLN	0.995152	0		T2WI_6_GLRLM_energy	0.99375	3.87849e-95
CET1WI_7_GLRLM_entropy	0.995032	0		T2WI_5_GLRLM_energy	0.992478	3.29924e-91
CET1WI_6_GLRLM_energy	0.993963	0		T2WI_7_GLRLM_energy	0.991398	2.30533e-88
CET1WI_8_GLRLM_entropy	0.993339	0		T2WI_8_GLRLM_entropy	0.991056	1.54527e-87
CET1WI_7_GLRLM_energy	0.992799	0		T2WI_3_GLRLM_GLN	0.990618	1.59235e-86
CET1WI_3_GLRLM_GLN	0.992283	0		T2WI_6_GLRLM_GLN	0.989976	4.01912e-85
CET1WI_4_GLRLM_GLN	0.991887	0		T2WI_4_GLRLM_GLN	0.98949	4.04353e-84
CET1WI_7_fos_uniformity	0.991695	0		T2WI_5_GLRLM_GLN	0.989298	9.77406e-84
CET1WI_2_GLRLM_entropy	0.991659	0		T2WI_2_GLRLM_GLN	0.989268	1.12032e-83
CET1WI_5_GLRLM_energy	0.991611	0		T2WI_8_GLRLM_energy	0.98877	1.02228e-82
CET1WI_8_GLRLM_energy	0.991083	0		T2WI_7_fos_uniformity	0.988746	1.13438e-82
CET1WI_2_GLRLM_GLN	0.990735	0		T2WI_8_fos_uniformity	0.987402	2.76626e-80
CET1WI_8_fos_uniformity	0.989931	0		T2WI_3_GLRLM_RLN	0.987282	4.38954e-80
CET1WI_2_GLRLM_energy	0.989547	0		T2WI_2_fos_energy	0.98721	5.7786e-80
CET1WI_2_fos_energy	0.989487	0		T2WI_2_GLRLM_entropy	0.98607	3.69135e-78
CET1WI_4_GLRLM_mean	0.989427	0		T2WI_4_GLRLM_mean	0.985355	4.20375e-77
CET1WI_0_fos_entropy	0.988431	0		T2WI_3_GLRLM_mean	0.985193	7.17975e-77
CET1WI_3_GLRLM_RLN	0.988047	0		T2WI_4_GLRLM_RLN	0.982961	6.62801e-74
CET1WI_3_GLRLM_mean	0.987699	0		T2WI_2_GLRLM_energy	0.982727	1.28608e-73
CET1WI_2_GLRLM_RLN	0.987627	0		T2WI_5_GLRLM_RLN	0.981839	1.46915e-72
CET1WI_7_GLRLM_GLN	0.986151	0		T2WI_6_GLRLM_RLN	0.981251	6.90489e-72
CET1WI_1_fos_entropy	0.985935	0		T2WI_7_GLRLM_mean	0.978845	2.42052e-69
CET1WI_4_GLRLM_RLN	0.985359	0		T2WI_0_fos_entropy	0.977033	1.30086e-67
CET1WI_8_GLRLM_GLN	0.98459	0		T2WI_1_fos_entropy	0.976817	2.04748e-67
CET1WI_7_GLRLM_mean	0.982982	0		T2WI_6_GLRLM_mean	0.975292	4.47147e-66
CET1WI_5_GLRLM_RLN	0.98225	0		T2WI_7_GLRLM_GLN	0.975214	5.20866e-66
CET1WI_6_GLRLM_RLN	0.980978	0		T2WI_5_GLRLM_mean	0.974158	3.92442e-65
CET1WI_6_GLRLM_mean	0.975026	0		T2WI_8_GLRLM_GLN	0.973858	6.85996e-65
CET1WI_0_GLRLM_GLN	0.967213	0		T2WI_8_GLRLM_mean	0.97363	1.04419e-64
CET1WI_7_GLRLM_RLN	0.966673	0		T2WI_Compactness1	0.97177	2.81917e-63
CET1WI_5_GLRLM_mean	0.964992	0		T2WI_2_GLRLM_RLN	0.964773	1.22875e-58
CET1WI_Compactness1	0.964776	0		T2WI_7_GLRLM_RLN	0.960879	1.90714e-56
CET1WI_8_GLRLM_mean	0.964608	0		T2WI_8_GLRLM_RLN	0.952856	1.46698e-52
CET1WI_8_GLRLM_RLN	0.961104	0		T2WI_0_GLRLM_GLN	0.948596	9.18316e-51
CET1WI_2_GLRLM_mean	0.947747	0		T2WI_A	0.936321	2.46e-46
CET1WI_A	0.947695	2.10419e-50		T2WI_2_GLRLM_mean	0.931824	6.24583e-45
CET1WI_0_fos_uniformity	0.938686	0		T2WI_0_fos_uniformity	0.904161	5.61091e-38
CET1WI_1_GLRLM_GLN	0.851485	0		T2WI_1_fos_mass	0.899913	4.2318e-37
CET1WI_Surface_to_volume_ratio	0.848317	0		T2WI_Surface_to_volume_ratio	0.880849	1.35284e-33
CET1WI_1_fos_uniformity	0.821746	0		T2WI_1_fos_uniformity	0.823123	8.00966e-26
CET1WI_Max3D	0.770629	6.91925e-21		T2WI_1_GLRLM_GLN	0.798958	2.27679e-23
CET1WI_0_fos_mass	0.756988	0		T2WI_1_fos_energy	0.777428	1.89504e-21
CET1WI_0_GLRLM_entropy	0.747159	0		T2WI_Max3D	0.767613	1.21177e-20
CET1WI_3_GLCM_cluster_shade	0.740582	0		T2WI_0_fos_mass	0.761382	3.75638e-20
CET1WI_1_fos_mass	0.711191	0		T2WI_3_GLCM_cluster_shade	0.73369	3.88752e-18
CET1WI_0_GLRLM_energy	0.708479	0		T2WI_1_GLRLM_LRHGLE	0.712663	9.10557e-17
CET1WI_4_GLCM_sum_average	0.668371	0		T2WI_1_GLRLM_entropy	0.661094	7.12399e-14
CET1WI_3_fos_mean	0.660786	0		T2WI_0_GLRLM_entropy	0.652615	1.88379e-13
CET1WI_6_GLCM_sum_average	0.654605	0		T2WI_3_fos_mean	0.645288	4.25917e-13
CET1WI_4_GLCM_autocorrelation	0.63952	0		T2WI_4_GLCM_sum_average	0.626423	3.15467e-12
CET1WI_5_GLCM_cluster_shade	0.626259	0		T2WI_0_GLCM_IDN	0.616624	8.46966e-12
CET1WI_4_fos_mean	0.608425	0		T2WI_0_GLCM_dissimilarity	0.615477	9.48562e-12
CET1WI_0_GLRLM_mean	0.585983	0		T2WI_0_GLRLM_energy	0.600596	3.96521e-11
CET1WI_6_GLCM_sum_variance	0.58105	2.24913e-11		T2WI_3_GLRLM_LRHGLE	0.592009	8.75765e-11
CET1WI_3_GLCM_sum_average	0.569865	6.96718e-10		T2WI_4_GLCM_autocorrelation	0.587563	1.30809e-10
CET1WI_6_GLCM_autocorrelation	0.56348	1.48369e-09		T2WI_5_GLCM_cluster_shade	0.587376	1.33006e-10
CET1WI_3_fos_skewness	0.555008	3.35659e-09		T2WI_1_GLRLM_energy	0.581022	2.3346e-10
CET1WI_0_GLCM_IDN	0.549307	5.46759e-09		T2WI_1_GLRLM_LRE	0.580962	2.3469e-10
CET1WI_3_fos_median	0.546872	3.94258e-09		T2WI_1_GLRLM_LRLGLE	0.580962	2.3469e-10
CET1WI_4_GLCM_sum_variance	0.529697	2.43412e-08		T2WI_6_GLCM_sum_average	0.567142	7.65631e-10
CET1WI_8_GLCM_cluster_shade	0.526577	3.03607e-08		T2WI_0_GLCM_IDMN	0.554427	2.16793e-09
CET1WI_1_GLRLM_LRHGLE	0.523648	3.72461e-08		T2WI_8_GLCM_cluster_shade	0.553131	2.40471e-09
CET1WI_7_GLCM_sum_average	0.517072	5.8395e-08		T2WI_3_fos_median	0.549784	3.13629e-09
CET1WI_3_GLCM_autocorrelation	0.511575	8.42835e-08		T2WI_4_fos_mean	0.543524	5.11473e-09
CET1WI_6_GLCM_cluster_shade	0.49511	2.4282e-07		T2WI_8_GLCM_sum_average	0.535855	9.18675e-09
CET1WI_1_GLCM_cluster_prominence	0.494581	2.50969e-07		T2WI_3_fos_skewness	0.535339	9.55102e-09
CET1WI_4_fos_median	0.493738	1.79052e-07		T2WI_8_GLCM_autocorrelation	0.534505	1.01692e-08
CET1WI_7_GLCM_cluster_shade	0.491929	2.95982e-07		T2WI_3_GLCM_sum_average	0.531079	1.3134e-08
CET1WI_7_GLCM_autocorrelation	0.491329	3.07181e-07		T2WI_1_GLCM_cluster_shade	0.524994	2.05446e-08
CET1WI_Sph_dis	0.490837	3.16663e-07		T2WI_7_GLCM_cluster_shade	0.522408	2.47818e-08
CET1WI_6_fos_mean	0.485341	4.4335e-07		T2WI_0_fos_energy	0.516911	3.67257e-08
CET1WI_0_GLRLM_LRHGLE	0.485125	4.49201e-07		T2WI_7_GLCM_sum_average	0.513011	4.83478e-08
CET1WI_0_GLCM_dissimilarity	0.474443	8.50109e-07		T2WI_0_GLRLM_LRHGLE	0.508144	6.78077e-08
CET1WI_1_fos_energy	0.474347	8.5492e-07		T2WI_1_GLRLM_RP	0.507814	6.93679e-08
CET1WI_6_fos_median	0.467327	9.49747e-07		T2WI_1_GLCM_cluster_prominence	0.50266	9.86544e-08
CET1WI_0_fos_energy	0.446337	4.15245e-06		T2WI_6_GLCM_cluster_shade	0.499077	1.25587e-07
CET1WI_3_GLCM_sum_variance	0.431587	9.07337e-06		T2WI_7_GLCM_cluster_prominence	0.497451	1.40003e-07
CET1WI_8_GLCM_autocorrelation	0.423822	1.351e-05		T2WI_7_GLCM_autocorrelation	0.496413	1.50016e-07
CET1WI_6_fos_skewness	0.421674	1.50589e-05		T2WI_0_GLCM_contrast	0.490581	2.20216e-07
CET1WI_1_GLCM_cluster_shade	0.421014	1.55674e-05		T2WI_3_GLCM_sum_variance	0.489248	2.40156e-07
CET1WI_1_GLCM_cluster_tendency	0.420954	1.56144e-05		T2WI_3_GLCM_autocorrelation	0.477511	5.07421e-07
CET1WI_8_GLCM_sum_average	0.419214	1.70376e-05		T2WI_1_GLCM_cluster_tendency	0.476911	5.26811e-07
CET1WI_4_fos_skewness	0.416022	1.9971e-05		T2WI_0_GLRLM_mean	0.473287	6.5973e-07
CET1WI_5_fos_median	0.414717	1.78781e-05		T2WI_4_GLCM_cluster_shade	0.471373	7.422e-07
CET1WI_1_GLCM_contrast	0.406181	3.22856e-05		T2WI_0_GLCM_cluster_tendency	0.470004	8.07037e-07
CET1WI_0_GLCM_inverse_variance	0.400528	4.22758e-05		T2WI_6_GLCM_autocorrelation	0.466308	1.01013e-06
CET1WI_5_fos_mean	0.387603	7.69963e-05		T2WI_1_GLCM_contrast	0.46179	1.32435e-06
CET1WI_1_GLCM_IDMN	0.38477	8.75351e-05		T2WI_0_GLCM_IMC1	0.457157	1.74126e-06
CET1WI_0_GLCM_homogeneity1	0.371569	0.000156899		T2WI_4_GLCM_sum_variance	0.456629	1.79598e-06
CET1WI_0_GLRLM_RLN	0.369613	0.000170732		T2WI_5_GLCM_cluster_prominence	0.444322	3.64108e-06
CET1WI_1_GLCM_dissimilarity	0.365605	0.000202682		T2WI_1_GLCM_IDMN	0.44215	4.11314e-06
CET1WI_7_GLCM_cluster_prominence	0.365065	0.000207387		T2WI_4_fos_median	0.427462	9.17775e-06
CET1WI_0_GLCM_IDMN	0.364944	0.000208447		T2WI_2_fos_uniformity_p	0.422882	1.16995e-05
CET1WI_7_GLCM_homogeneity2	0.358272	0.000275894		T2WI_2_GLCM_maximum_probability	0.417505	1.54874e-05
CET1WI_7_GLCM_homogeneity1	0.355656	0.000307464		T2WI_1_GLRLM_mean	0.408174	2.49168e-05
CET1WI_3_GLCM_cluster_prominence	0.3555	0.000309448		T2WI_0_GLCM_homogeneity1	0.396479	4.43405e-05
CET1WI_5_GLCM_cluster_prominence	0.345551	0.00046341		T2WI_6_GLCM_sum_variance	0.395777	4.58703e-05
CET1WI_0_GLCM_homogeneity2	0.342358	0.000526125		T2WI_3_GLRLM_LRE	0.395435	4.66332e-05
CET1WI_1_GLRLM_LRE	0.33985	0.000580781		T2WI_3_GLRLM_LRLGLE	0.395435	4.66332e-05
CET1WI_1_GLRLM_LRLGLE	0.33985	0.000580781		T2WI_3_GLCM_cluster_prominence	0.393911	5.01794e-05
CET1WI_7_GLCM_inverse_variance	0.339574	0.000587104		T2WI_7_GLCM_cluster_tendency	0.392188	5.44883e-05
CET1WI_7_GLRLM_LRHGLE	0.338698	0.000607595		T2WI_7_GLCM_contrast	0.39109	5.74135e-05
CET1WI_7_GLRLM_LRE	0.334917	0.000703775		T2WI_2_fos_mean	0.389152	6.29366e-05
CET1WI_7_GLRLM_LRLGLE	0.334917	0.000703775		T2WI_8_GLCM_cluster_prominence	0.387568	6.78145e-05
CET1WI_5_GLRLM_LRHGLE	0.332673	0.000767289		T2WI_2_fos_entropy_p	0.38413	7.96379e-05
CET1WI_7_fos_mean	0.330717	0.000826893		T2WI_0_GLCM_homogeneity2	0.380877	9.25621e-05
CET1WI_7_GLCM_cluster_tendency	0.329445	0.0008679		T2WI_5_GLRLM_LRHGLE	0.380073	9.60451e-05
CET1WI_1_GLRLM_entropy	0.328965	0.000883852		T2WI_7_GLCM_IDMN	0.379197	9.99785e-05
CET1WI_7_GLCM_IDN	0.328881	0.000886671		T2WI_4_GLRLM_LRE	0.378111	0.000105063
CET1WI_1_GLCM_IDN	0.327837	0.000922402		T2WI_4_GLRLM_LRLGLE	0.378111	0.000105063
CET1WI_5_fos_skewness	0.325341	0.00101323		T2WI_2_fos_median	0.366252	0.000178561
CET1WI_7_GLCM_dissimilarity	0.324596	0.00104184		T2WI_7_GLRLM_LRHGLE	0.361879	0.000216023
CET1WI_7_GLCM_contrast	0.322472	0.00112764		T2WI_7_GLRLM_LRE	0.359545	0.000238876
CET1WI_7_GLRLM_RP	0.321572	0.00116591		T2WI_7_GLRLM_LRLGLE	0.359545	0.000238876
CET1WI_7_GLCM_IDMN	0.32156	0.00116643		T2WI_7_GLCM_dissimilarity	0.358357	0.000251347
CET1WI_7_GLCM_difference_entropy	0.317396	0.00135944		T2WI_7_GLCM_homogeneity2	0.357619	0.000259394
CET1WI_7_GLCM_maximum_probability	0.307927	0.00191097		T2WI_7_GLCM_difference_entropy	0.355537	0.000283395
CET1WI_7_GLCM_IMC2	0.300666	0.00246365		T2WI_2_GLCM_energy	0.354979	0.000290167
CET1WI_1_GLRLM_RP	0.300138	0.002509		T2WI_4_fos_skewness	0.354679	0.00029387
CET1WI_3_GLCM_correlation	0.29919	0.00259231		T2WI_7_GLCM_homogeneity1	0.351828	0.000331278
CET1WI_1_GLRLM_SRLGLE	0.295542	0.0029367		T2WI_4_GLRLM_LRHGLE	0.351708	0.000332946
CET1WI_7_GLRLM_SRHGLE	0.292901	0.00321109		T2WI_3_GLRLM_RP	0.35124	0.000339523
CET1WI_7_GLRLM_SRE	0.290009	0.00353798		T2WI_7_GLCM_IDN	0.34962	0.000363224
CET1WI_3_GLRLM_RP	0.287885	0.00379679		T2WI_0_GLCM_sum_variance	0.348798	0.000375824
CET1WI_3_GLCM_homogeneity2	0.286337	0.00399599		T2WI_5_GLCM_homogeneity1	0.34866	0.000377978
CET1WI_5_GLCM_contrast	0.285257	0.00414046		T2WI_5_GLRLM_LRE	0.348036	0.000387862
CET1WI_2_GLRLM_SRE	0.283768	0.00434718		T2WI_5_GLRLM_LRLGLE	0.348036	0.000387862
CET1WI_0_GLCM_IMC2	0.28312	0.00444006		T2WI_5_GLCM_homogeneity2	0.347442	0.000397492
CET1WI_2_GLRLM_LRHGLE	0.282772	0.00449067		T2WI_Sph_dis	0.345972	0.000422275
CET1WI_5_GLCM_IDMN	0.280984	0.00475891		T2WI_7_GLCM_inverse_variance	0.340691	0.000523473
CET1WI_0_GLRLM_LRE	0.280972	0.00476076		T2WI_2_fos_skewness	0.339023	0.000559795
CET1WI_0_GLRLM_LRLGLE	0.280972	0.00476076		T2WI_7_GLRLM_RP	0.338315	0.0005759
CET1WI_7_GLRLM_SRLGLE	0.27844	0.00516528		T2WI_5_GLCM_inverse_variance	0.335615	0.000641293
CET1WI_5_GLCM_sum_average	0.278344	0.0051812		T2WI_0_GLRLM_RLN	0.334414	0.000672483
CET1WI_7_GLCM_energy	0.276772	0.00544825		T2WI_5_GLCM_cluster_tendency	0.331984	0.000739934
CET1WI_5_GLRLM_LGLRE	0.276148	0.00555762		T2WI_0_GLCM_inverse_variance	0.330064	0.000797544
CET1WI_7_GLCM_IMC1	0.274203	0.00591098		T2WI_7_GLCM_maximum_probability	0.327304	0.000887554
CET1WI_5_GLCM_difference_entropy	0.272115	0.00631268		T2WI_3_GLCM_correlation	0.3253	0.000958617
CET1WI_5_GLCM_dissimilarity	0.271827	0.00636995		T2WI_4_GLRLM_RP	0.323727	0.00101795
CET1WI_5_GLRLM_SRLGLE	0.269475	0.0068552		T2WI_6_GLRLM_LRHGLE	0.322599	0.00106257
CET1WI_5_GLCM_cluster_tendency	0.269463	0.00685776		T2WI_5_GLCM_difference_entropy	0.322251	0.00107669
CET1WI_7_GLCM_sum_entropy	0.269211	0.00691167		T2WI_1_GLRLM_RLN	0.320367	0.00115614
CET1WI_3_GLCM_inverse_variance	0.268179	0.00713638		T2WI_5_GLRLM_RP	0.319857	0.00117855
CET1WI_8_GLCM_cluster_prominence	0.268047	0.00716558		T2WI_3_GLCM_energy	0.319713	0.00118494
CET1WI_3_GLCM_homogeneity1	0.268035	0.00716824		T2WI_5_GLCM_IDN	0.31415	0.00145759
CET1WI_3_GLRLM_LRHGLE	0.267987	0.00717889		T2WI_6_GLRLM_LRE	0.313952	0.00146827
CET1WI_5_GLCM_IDN	0.267711	0.0072404		T2WI_6_GLRLM_LRLGLE	0.313952	0.00146827
CET1WI_7_fos_root_mean_square	0.267063	0.00738665		T2WI_5_GLCM_contrast	0.312674	0.00153893
CET1WI_4_GLCM_cluster_shade	0.266211	0.00758292		T2WI_5_GLCM_dissimilarity	0.308834	0.00177017
CET1WI_5_GLCM_autocorrelation	0.264266	0.00804813		T2WI_7_GLRLM_SRHGLE	0.308744	0.00177594
CET1WI_1_GLRLM_energy	0.264194	0.00806583		T2WI_Compactness2	0.308612	0.00178445
CET1WI_0_GLRLM_RP	0.264122	0.00808357		T2WI_Sphericity	0.308612	0.00178445
CET1WI_0_GLCM_contrast	0.261362	0.00879011		T2WI_7_GLCM_energy	0.308048	0.00182121
CET1WI_2_fos_entropy_p	0.25919	0.0093839		T2WI_5_GLRLM_SRE	0.306872	0.00190006
CET1WI_7_fos_mean_absulute_deviation	0.257678	0.00981786		T2WI_7_GLCM_IMC2	0.306806	0.00190458
CET1WI_2_fos_mean	0.25763	0.00983192		T2WI_6_fos_mean	0.30662	0.00191736
CET1WI_7_GLRLM_HGLRE	0.257246	0.00994505		T2WI_5_GLCM_IDMN	0.305894	0.00196798
CET1WI_3_GLCM_difference_entropy	0.256658	0.0101205		T2WI_2_GLRLM_LRHGLE	0.305425	0.00200125
CET1WI_8_GLRLM_LRHGLE	0.255938	0.010339		T2WI_7_GLRLM_SRE	0.303691	0.002129
CET1WI_0_GLCM_difference_entropy	0.255218	0.0105617		T2WI_2_GLCM_entropy	0.302239	0.00224158
CET1WI_3_GLCM_cluster_tendency	0.254053	0.0109306		T2WI_4_GLCM_variance	0.301357	0.00231257
CET1WI_8_GLRLM_LRE	0.253261	0.0111881		T2WI_6_fos_skewness	0.292656	0.00312926
CET1WI_8_GLRLM_LRLGLE	0.253261	0.0111881		T2WI_2_GLCM_sum_average	0.292518	0.00314408
CET1WI_7_GLCM_entropy	0.252865	0.0113188		T2WI_1_GLCM_sum_variance	0.291444	0.00326156
CET1WI_0_GLRLM_SRE	0.252805	0.0113387		T2WI_2_GLCM_autocorrelation	0.289416	0.00349418
CET1WI_Compactness2	0.250753	0.0120387		T2WI_0_GLCM_IMC2	0.288612	0.00359044
CET1WI_Sphericity	0.250753	0.0120387		T2WI_3_GLCM_maximum_probability	0.287886	0.0036794
CET1WI_7_fos_standard_deviation	0.250093	0.0122718		T2WI_5_GLCM_IMC2	0.286361	0.00387258
CET1WI_7_fos_variance	0.250093	0.0122718		T2WI_1_GLCM_dissimilarity	0.284537	0.00411568
CET1WI_5_GLRLM_LRE	0.249145	0.0126134		T2WI_7_GLCM_entropy	0.282983	0.00433345
CET1WI_5_GLRLM_LRLGLE	0.249145	0.0126134		T2WI_7_GLCM_sum_entropy	0.281441	0.00455965
CET1WI_2_GLCM_energy	0.247921	0.0130669		T2WI_0_fos_skewness	0.278675	0.00499192
CET1WI_2_GLCM_maximum_probability	0.247861	0.0130895		T2WI_3_GLCM_difference_entropy	0.278135	0.00508044
CET1WI_3_GLCM_contrast	0.246289	0.0136936		T2WI_7_GLRLM_SRLGLE	0.277457	0.00519357
CET1WI_4_GLCM_IMC1	0.246157	0.0137454		T2WI_8_GLCM_contrast	0.277343	0.0052128
CET1WI_3_GLCM_dissimilarity	0.244488	0.014415		T2WI_7_GLRLM_HGLRE	0.274672	0.00568192
CET1WI_3_GLRLM_LGLRE	0.243756	0.0147178		T2WI_6_GLRLM_RP	0.274474	0.00571816
CET1WI_5_GLCM_inverse_variance	0.241956	0.0154859		T2WI_8_GLCM_cluster_tendency	0.27205	0.00617872
CET1WI_3_GLCM_IDMN	0.241044	0.0158882		T2WI_3_GLCM_IMC2	0.271252	0.00633738
CET1WI_1_GLCM_difference_entropy	0.239856	0.0164258		T2WI_5_GLRLM_SRLGLE	0.267082	0.00722659
CET1WI_3_GLCM_IDN	0.23802	0.0172878		T2WI_3_GLCM_cluster_tendency	0.266757	0.00730009
CET1WI_2_fos_uniformity_p	0.237048	0.0177598		T2WI_6_fos_median	0.266218	0.00742381
CET1WI_8_GLRLM_RP	0.237	0.0177834		T2WI_8_GLRLM_LRHGLE	0.266043	0.00746439
CET1WI_5_fos_mean_absulute_deviation	0.236376	0.0180926		T2WI_8_GLCM_IDMN	0.264993	0.00771194
CET1WI_6_fos_minimum	0.23466	0.0187728		T2WI_3_GLRLM_SRE	0.263775	0.00800815
CET1WI_2_GLCM_entropy	0.233711	0.0194656		T2WI_3_GLCM_homogeneity2	0.260211	0.00893329
CET1WI_4_GLRLM_RP	0.233147	0.0197675		T2WI_2_fos_root_mean_square	0.259671	0.00908136
CET1WI_5_fos_standard_deviation	0.232895	0.0199038		T2WI_5_GLRLM_SRHGLE	0.259497	0.00912953
CET1WI_5_fos_variance	0.232895	0.0199038		T2WI_7_fos_mean_absulute_deviation	0.257955	0.00956633
CET1WI_5_GLCM_homogeneity2	0.229799	0.0216444		T2WI_8_GLRLM_LRE	0.25718	0.00979242
CET1WI_5_GLCM_homogeneity1	0.226343	0.0237407		T2WI_8_GLRLM_LRLGLE	0.25718	0.00979242
CET1WI_3_GLCM_IMC2	0.224146	0.0251612		T2WI_8_GLRLM_RP	0.255926	0.0101687
CET1WI_3_fos_root_mean_square	0.222682	0.0261481		T2WI_3_GLCM_homogeneity1	0.255902	0.010176
CET1WI_8_GLRLM_SRE	0.22003	0.02802		T2WI_7_fos_standard_deviation	0.254912	0.0104821
CET1WI_7_GLRLM_LGLRE	0.214509	0.0322847		T2WI_7_fos_variance	0.254912	0.0104821
CET1WI_3_GLRLM_SRLGLE	0.212877	0.0336463		T2WI_5_GLCM_correlation	0.253982	0.010777
CET1WI_5_fos_krutosis	0.210645	0.0355867		T2WI_3_GLCM_contrast	0.251186	0.0117077
CET1WI_3_GLCM_energy	0.207561	0.0384224		T2WI_7_fos_root_mean_square	0.249878	0.0121668
CET1WI_8_GLCM_contrast	0.206553	0.0393894		T2WI_5_GLCM_energy	0.246007	0.013618
CET1WI_4_fos_root_mean_square	0.206385	0.0395526		T2WI_3_GLRLM_SRLGLE	0.244801	0.0141
CET1WI_8_GLRLM_SRHGLE	0.205029	0.0408902		T2WI_3_GLCM_IDMN	0.244771	0.0141121
CET1WI_8_GLCM_IDMN	0.202652	0.0433254		T2WI_0_GLRLM_SRLGLE	0.241045	0.0156973
CET1WI_2_GLCM_inverse_variance	0.201884	0.0441379		T2WI_1_fos_skewness	0.240829	0.0157937
CET1WI_0_GLCM_sum_variance	0.200276	0.0458804		T2WI_3_GLCM_dissimilarity	0.238921	0.0166681
CET1WI_8_GLCM_cluster_tendency	0.200072	0.0461055		T2WI_3_GLCM_inverse_variance	0.238081	0.0170662
CET1WI_3_GLRLM_SRE	0.200012	0.0461719		T2WI_3_GLCM_IDN	0.236094	0.0180401
CET1WI_5_GLCM_IMC2	0.1994	0.0468536		T2WI_8_GLCM_difference_entropy	0.235488	0.0183466
CET1WI_6_fos_range	0.198879	0.0472951		T2WI_8_GLCM_dissimilarity	0.233466	0.0194022
CET1WI_8_GLCM_inverse_variance	0.19658	0.0501034		T2WI_3_GLRLM_LGLRE	0.232242	0.0200662
CET1WI_8_GLCM_dissimilarity	0.195908	0.0509048		T2WI_0_GLRLM_LRE	0.23184	0.0202885
CET1WI_6_fos_root_mean_square	0.193291	0.0541262		T2WI_0_GLRLM_LRLGLE	0.23184	0.0202885
CET1WI_8_GLCM_homogeneity2	0.190735	0.0574343		T2WI_6_GLRLM_SRE	0.231366	0.0205534
CET1WI_8_GLCM_IDN	0.190699	0.057482		T2WI_5_fos_mean	0.228474	0.0222344
CET1WI_8_GLCM_homogeneity1	0.190267	0.0580576		T2WI_6_GLRLM_SRHGLE	0.228354	0.0223066
CET1WI_2_fos_median	0.189503	0.058979		T2WI_8_GLRLM_SRE	0.228216	0.0223899
CET1WI_6_GLRLM_LRE	0.189187	0.0595173		T2WI_8_GLCM_IDN	0.227657	0.0227294
CET1WI_6_GLRLM_LRLGLE	0.189187	0.0595173		T2WI_8_GLCM_maximum_probability	0.226631	0.0233653
CET1WI_0_GLCM_cluster_tendency	0.189067	0.0596813		T2WI_7_GLRLM_LGLRE	0.226541	0.0234218
CET1WI_6_GLRLM_SRHGLE	0.187063	0.0624758		T2WI_2_GLCM_cluster_shade	0.226433	0.0234897
CET1WI_5_GLRLM_RP	0.186607	0.0631264		T2WI_8_GLCM_variance	0.224729	0.0245843
CET1WI_3_GLCM_maximum_probability	0.186259	0.0636266		T2WI_5_GLCM_maximum_probability	0.223415	0.0254578
CET1WI_1_GLCM_sum_variance	0.186127	0.0638172		T2WI_5_GLCM_entropy	0.220739	0.0273187
CET1WI_3_GLRLM_LRE	0.185203	0.0651643		T2WI_2_GLCM_sum_variance	0.219467	0.028243
CET1WI_3_GLRLM_LRLGLE	0.185203	0.0651643		T2WI_6_GLCM_IMC1	0.219119	0.0285004
CET1WI_0_GLCM_IMC1	0.183222	0.0681291		T2WI_4_GLRLM_SRE	0.218477	0.0289806
CET1WI_7_fos_uniformity_p	0.182862	0.0686797		T2WI_7_fos_krutosis	0.218134	0.0292392
CET1WI_5_GLRLM_SRE	0.18267	0.0689749		T2WI_7_fos_uniformity_p	0.216034	0.0308702
CET1WI_7_fos_krutosis	0.182238	0.0696428		T2WI_7_fos_entropy_p	0.215404	0.0313742
CET1WI_8_GLCM_difference_entropy	0.182202	0.0696987		T2WI_7_GLCM_correlation	0.21445	0.0321507
CET1WI_3_GLCM_sum_entropy	0.181578	0.0706732		T2WI_8_GLRLM_SRHGLE	0.213838	0.0326573
CET1WI_8_GLRLM_SRLGLE	0.181398	0.0709564		T2WI_3_GLCM_entropy	0.213778	0.0327073
CET1WI_3_GLCM_entropy	0.178398	0.0758128		T2WI_0_GLRLM_RP	0.21268	0.0336343
CET1WI_5_GLCM_sum_entropy	0.178182	0.0761725		T2WI_8_GLCM_sum_entropy	0.212404	0.0338708
CET1WI_8_GLCM_sum_entropy	0.17781	0.0767953		T2WI_5_fos_median	0.211662	0.0345133
CET1WI_2_GLCM_IMC1	0.175806	0.0802213		T2WI_0_fos_minimum	0.209926	0.0360569
CET1WI_3_fos_krutosis	0.175266	0.0811652		T2WI_5_fos_skewness	0.20893	0.0369687
CET1WI_4_GLCM_variance	0.174785	0.0820116		T2WI_8_GLCM_homogeneity1	0.207111	0.0386824
CET1WI_6_GLRLM_SRE	0.173945	0.0835099		T2WI_8_GLRLM_SRLGLE	0.205497	0.0402591
CET1WI_6_GLRLM_RP	0.173693	0.0839637		T2WI_8_GLCM_homogeneity2	0.203535	0.0422476
CET1WI_3_fos_standard_deviation	0.172865	0.0854684		T2WI_5_GLRLM_LGLRE	0.202983	0.0428216
CET1WI_3_fos_variance	0.172865	0.0854684		T2WI_6_GLCM_variance	0.202287	0.0435545
CET1WI_4_GLRLM_LRE	0.172649	0.0858645		T2WI_8_GLCM_inverse_variance	0.202209	0.0436373
CET1WI_4_GLRLM_LRLGLE	0.172649	0.0858645		T2WI_8_GLCM_energy	0.199155	0.0469831
CET1WI_4_GLRLM_HGLRE	0.172541	0.0860631		T2WI_4_GLCM_IMC1	0.198284	0.0479742
CET1WI_5_GLRLM_SRHGLE	0.172301	0.0865057		T2WI_3_fos_uniformity_p	0.19772	0.0486258
CET1WI_2_fos_root_mean_square	0.171461	0.0880691		T2WI_1_GLCM_correlation	0.197204	0.0492285
CET1WI_3_fos_mean_absulute_deviation	0.169961	0.0909169		T2WI_2_GLCM_sum_entropy	0.19307	0.0542826
CET1WI_8_GLCM_maximum_probability	0.169553	0.0917041		T2WI_1_GLCM_IDN	0.192416	0.0551199
CET1WI_6_GLRLM_HGLRE	0.168401	0.0939558		T2WI_6_GLCM_cluster_prominence	0.190826	0.0571999
CET1WI_6_GLCM_IMC1	0.168233	0.0942878		T2WI_4_GLRLM_SRHGLE	0.190034	0.0582597
CET1WI_2_fos_skewness	0.165989	0.0988121		T2WI_4_GLCM_maximum_probability	0.188947	0.0597389
CET1WI_1_GLCM_homogeneity2	0.165005	0.100849		T2WI_3_GLCM_sum_entropy	0.187327	0.0620024
CET1WI_7_fos_entropy_p	0.164728	0.101427		T2WI_0_GLCM_difference_entropy	0.185167	0.0651286
CET1WI_2_GLRLM_SRLGLE	0.162952	0.105204		T2WI_8_GLCM_entropy	0.183205	0.068078
CET1WI_8_GLCM_energy	0.162328	0.106557		T2WI_5_fos_mean_absulute_deviation	0.180655	0.072072
CET1WI_5_GLCM_entropy	0.161356	0.108692		T2WI_6_GLCM_difference_entropy	0.17904	0.0746961
CET1WI_1_GLCM_homogeneity1	0.160648	0.110268		T2WI_4_fos_root_mean_square	0.177996	0.0764341
CET1WI_1_GLRLM_mean	0.158368	0.115464		T2WI_5_fos_standard_deviation	0.177888	0.0766157
CET1WI_8_fos_median	0.158278	0.115762		T2WI_5_fos_variance	0.177888	0.0766157
CET1WI_0_GLCM_sum_average	0.157864	0.116638		T2WI_2_GLCM_IMC1	0.177264	0.0776719
CET1WI_6_GLCM_inverse_variance	0.15766	0.117116		T2WI_8_GLCM_IMC2	0.176244	0.0794234
CET1WI_6_fos_maximum	0.156589	0.119751		T2WI_1_GLCM_variance	0.175194	0.0812594
CET1WI_6_GLCM_dissimilarity	0.155488	0.122297		T2WI_3_fos_root_mean_square	0.175098	0.0814289
CET1WI_5_GLCM_variance	0.154863	0.123818		T2WI_5_fos_krutosis	0.174168	0.083086
CET1WI_6_GLCM_IDN	0.153951	0.126067		T2WI_6_GLCM_contrast	0.171744	0.0875317
CET1WI_2_GLCM_IDN	0.153711	0.126664		T2WI_4_GLCM_energy	0.171468	0.0880497
CET1WI_2_GLCM_dissimilarity	0.150099	0.135915		T2WI_6_GLCM_IDMN	0.166751	0.0972815
CET1WI_8_fos_mean	0.148755	0.139486		T2WI_6_GLCM_cluster_tendency	0.165455	0.0999475
CET1WI_4_GLCM_cluster_prominence	0.148419	0.140389		T2WI_3_fos_krutosis	0.164255	0.102467
CET1WI_6_GLCM_cluster_prominence	0.147555	0.142734		T2WI_2_GLRLM_LGLRE	0.163625	0.103809
CET1WI_5_GLCM_sum_variance	0.147075	0.144049		T2WI_6_GLCM_energy	0.163475	0.104131
CET1WI_6_GLRLM_LRHGLE	0.145899	0.14731		T2WI_5_GLCM_IMC1	0.162695	0.105816
CET1WI_8_GLCM_IMC2	0.144386	0.151584		T2WI_8_GLRLM_LGLRE	0.162449	0.106352
CET1WI_0_GLCM_cluster_shade	0.144086	0.152443		T2WI_0_GLRLM_SRE	0.162401	0.106457
CET1WI_6_GLCM_contrast	0.142994	0.155601		T2WI_0_GLCM_sum_average	0.161843	0.107681
CET1WI_6_GLCM_IDMN	0.142874	0.155951		T2WI_8_fos_mean_absulute_deviation	0.161783	0.107813
CET1WI_2_GLCM_IDMN	0.141722	0.159341		T2WI_5_GLCM_sum_entropy	0.161645	0.108118
CET1WI_8_GLCM_entropy	0.140894	0.161811		T2WI_8_fos_standard_deviation	0.159364	0.113251
CET1WI_7_fos_skewness	0.140294	0.163619		T2WI_8_fos_variance	0.159364	0.113251
CET1WI_0_GLCM_autocorrelation	0.139406	0.166322		T2WI_6_GLRLM_SRLGLE	0.159238	0.11354
CET1WI_5_GLCM_correlation	0.139346	0.166506		T2WI_6_GLCM_dissimilarity	0.157456	0.11769
CET1WI_2_fos_krutosis	0.138206	0.170028		T2WI_4_GLRLM_HGLRE	0.156886	0.119042
CET1WI_3_GLCM_variance	0.137822	0.171226		T2WI_6_GLRLM_HGLRE	0.155824	0.121593
CET1WI_2_GLCM_autocorrelation	0.13733	0.172771		T2WI_6_GLCM_maximum_probability	0.15571	0.121869
CET1WI_2_GLCM_sum_average	0.136982	0.17387		T2WI_6_GLCM_IDN	0.15412	0.125773
CET1WI_2_GLRLM_LGLRE	0.13691	0.174098		T2WI_2_fos_krutosis	0.153418	0.127527
CET1WI_4_GLRLM_SRHGLE	0.136334	0.17593		T2WI_6_GLCM_homogeneity1	0.151732	0.131816
CET1WI_8_fos_mean_absulute_deviation	0.13571	0.177931		T2WI_6_GLCM_homogeneity2	0.15148	0.132466
CET1WI_2_GLCM_contrast	0.133561	0.184945		T2WI_4_GLCM_cluster_prominence	0.15118	0.133244
CET1WI_1_GLRLM_SRE	0.132697	0.187823		T2WI_2_GLCM_IDMN	0.150393	0.135297
CET1WI_4_GLCM_contrast	0.130333	0.195864		T2WI_6_GLCM_inverse_variance	0.150117	0.136024
CET1WI_4_GLCM_energy	0.129181	0.199871		T2WI_2_GLCM_contrast	0.149661	0.137231
CET1WI_1_GLCM_energy	0.128449	0.202448		T2WI_8_fos_uniformity_p	0.148887	0.139299
CET1WI_8_fos_standard_deviation	0.128437	0.202491		T2WI_8_fos_root_mean_square	0.148401	0.140609
CET1WI_8_fos_variance	0.128437	0.202491		T2WI_2_GLRLM_SRLGLE	0.147939	0.141863
CET1WI_4_GLCM_IDMN	0.127921	0.204322		T2WI_3_fos_standard_deviation	0.147585	0.14283
CET1WI_4_GLRLM_SRE	0.127573	0.205564		T2WI_3_fos_variance	0.147585	0.14283
CET1WI_2_GLRLM_SRHGLE	0.127537	0.205692		T2WI_0_GLCM_correlation	0.143535	0.154247
CET1WI_6_GLCM_homogeneity1	0.126925	0.20789		T2WI_3_fos_mean_absulute_deviation	0.142839	0.156276
CET1WI_6_GLCM_cluster_tendency	0.125569	0.212819		T2WI_6_fos_maximum	0.142154	0.158291
CET1WI_4_GLCM_sum_entropy	0.125497	0.213083		T2WI_5_GLRLM_HGLRE	0.141015	0.161687
CET1WI_4_GLCM_difference_entropy	0.125365	0.213568		T2WI_8_fos_entropy_p	0.137774	0.171641
CET1WI_8_GLCM_correlation	0.1239	0.218997		T2WI_1_fos_krutosis	0.134996	0.18053
CET1WI_4_GLCM_dissimilarity	0.123756	0.219536		T2WI_6_GLCM_entropy	0.134438	0.182355
CET1WI_8_GLRLM_LGLRE	0.123192	0.221657		T2WI_8_GLRLM_HGLRE	0.134138	0.183342
CET1WI_1_GLCM_IMC2	0.123048	0.222201		T2WI_0_GLCM_cluster_shade	0.133538	0.185327
CET1WI_1_GLCM_maximum_probability	0.12096	0.230192		T2WI_3_fos_entropy_p	0.13256	0.188597
CET1WI_7_GLCM_variance	0.1203	0.23276		T2WI_6_fos_root_mean_square	0.132092	0.190176
CET1WI_4_GLCM_IDN	0.120132	0.233417		T2WI_2_GLCM_dissimilarity	0.131756	0.191316
CET1WI_4_GLCM_cluster_tendency	0.119988	0.233981		T2WI_8_fos_krutosis	0.130879	0.194311
CET1WI_3_GLRLM_HGLRE	0.118176	0.241159		T2WI_1_fos_range	0.130838	0.194454
CET1WI_6_GLCM_homogeneity2	0.117036	0.245753		T2WI_2_GLCM_IMC2	0.128671	0.20201
CET1WI_6_GLRLM_SRLGLE	0.116616	0.247461		T2WI_7_GLCM_IMC1	0.128461	0.202753
CET1WI_4_GLCM_inverse_variance	0.11616	0.249324		T2WI_4_GLCM_difference_entropy	0.128053	0.204203
CET1WI_5_GLCM_energy	0.116124	0.249472		T2WI_2_GLCM_homogeneity2	0.127057	0.207774
CET1WI_1_GLCM_sum_average	0.115848	0.250604		T2WI_4_GLCM_contrast	0.126145	0.211083
CET1WI_0_GLRLM_SRHGLE	0.11568	0.251296		T2WI_1_fos_maximum	0.125368	0.213933
CET1WI_7_GLCM_correlation	0.11562	0.251543		T2WI_0_fos_range	0.124901	0.215657
CET1WI_0_fos_mean_absulute_deviation	0.115296	0.252881		T2WI_4_GLCM_homogeneity2	0.124675	0.216495
CET1WI_2_GLCM_cluster_tendency	0.114275	0.257125		T2WI_3_GLRLM_HGLRE	0.123883	0.219451
CET1WI_2_GLRLM_RP	0.114143	0.257678		T2WI_4_GLCM_IDMN	0.123751	0.219947
CET1WI_8_fos_maximum	0.113903	0.259157		T2WI_6_GLCM_sum_entropy	0.122605	0.224281
CET1WI_6_GLCM_difference_entropy	0.113471	0.260505		T2WI_4_GLCM_dissimilarity	0.121915	0.22692
CET1WI_0_fos_skewness	0.113435	0.260657		T2WI_4_GLCM_inverse_variance	0.12081	0.231187
CET1WI_2_GLCM_correlation	0.113267	0.261367		T2WI_4_GLCM_IDN	0.119634	0.235794
CET1WI_3_fos_uniformity_p	0.111695	0.268078		T2WI_4_GLCM_homogeneity1	0.11934	0.236956
CET1WI_4_GLCM_entropy	0.111467	0.269061		T2WI_0_fos_maximum	0.118399	0.240703
CET1WI_8_fos_range	0.111021	0.271483		T2WI_4_GLCM_cluster_tendency	0.116808	0.247125
CET1WI_4_GLCM_homogeneity1	0.110519	0.273173		T2WI_6_fos_range	0.116483	0.248451
CET1WI_2_GLCM_homogeneity1	0.110399	0.273697		T2WI_6_fos_uniformity_p	0.115026	0.25446
CET1WI_8_fos_minimum	0.110166	0.275212		T2WI_3_GLRLM_SRHGLE	0.113868	0.259305
CET1WI_1_GLCM_autocorrelation	0.109643	0.277012		T2WI_8_GLCM_IMC1	0.113046	0.262783
CET1WI_1_fos_uniformity_p	0.109535	0.277487		T2WI_4_fos_uniformity_p	0.110315	0.274559
CET1WI_2_GLCM_difference_entropy	0.108035	0.284151		T2WI_4_fos_minimum	0.10815	0.284147
CET1WI_7_fos_median	0.107138	0.288706		T2WI_4_GLCM_entropy	0.107879	0.285363
CET1WI_0_GLCM_energy	0.106535	0.290921		T2WI_6_GLCM_IMC2	0.106829	0.290106
CET1WI_4_GLCM_homogeneity2	0.106391	0.291577		T2WI_2_GLCM_IDN	0.105977	0.293992
CET1WI_4_fos_uniformity_p	0.105311	0.296524		T2WI_2_fos_minimum	0.105749	0.295038
CET1WI_2_GLCM_cluster_prominence	0.105011	0.297909		T2WI_4_GLRLM_SRLGLE	0.104231	0.302064
CET1WI_0_GLCM_sum_entropy	0.104098	0.302143		T2WI_6_fos_krutosis	0.104105	0.302652
CET1WI_3_fos_entropy_p	0.103942	0.302871		T2WI_2_GLCM_cluster_prominence	0.104057	0.302876
CET1WI_0_fos_standard_deviation	0.103906	0.303039		T2WI_5_fos_root_mean_square	0.102593	0.309767
CET1WI_0_fos_variance	0.103906	0.303039		T2WI_4_GLCM_sum_entropy	0.101975	0.312707
CET1WI_8_fos_root_mean_square	0.10387	0.303207		T2WI_2_GLRLM_HGLRE	0.101278	0.316038
CET1WI_4_GLCM_maximum_probability	0.102574	0.309306		T2WI_2_fos_range	0.100423	0.320165
CET1WI_8_GLRLM_HGLRE	0.101674	0.313587		T2WI_7_fos_mean	0.100096	0.321749
CET1WI_1_fos_entropy_p	0.100894	0.317329		T2WI_3_fos_maximum	0.0991278	0.326477
CET1WI_5_GLCM_IMC1	0.100054	0.321391		T2WI_0_fos_krutosis	0.0991062	0.326583
CET1WI_1_fos_mean_absulute_deviation	0.0994539	0.324313		T2WI_7_fos_skewness	0.0990582	0.326819
CET1WI_4_fos_krutosis	0.0955296	0.343843		T2WI_3_fos_range	0.0972566	0.335737
CET1WI_2_GLCM_IMC2	0.0948815	0.347137		T2WI_3_GLCM_variance	0.0947678	0.348308
CET1WI_6_fos_mean_absulute_deviation	0.0946055	0.348547		T2WI_4_fos_range	0.0945904	0.349215
CET1WI_8_fos_krutosis	0.0942694	0.350268		T2WI_2_fos_maximum	0.0943886	0.350249
CET1WI_8_fos_uniformity_p	0.0939094	0.352117		T2WI_6_fos_standard_deviation	0.0907233	0.369356
CET1WI_8_GLCM_variance	0.0935254	0.354096		T2WI_6_fos_variance	0.0907233	0.369356
CET1WI_0_GLCM_entropy	0.0930213	0.356705		T2WI_7_fos_minimum	0.0898745	0.37387
CET1WI_6_fos_standard_deviation	0.0927333	0.358201		T2WI_2_GLCM_cluster_tendency	0.0898593	0.373952
CET1WI_6_fos_variance	0.0927333	0.358201		T2WI_4_GLCM_IMC2	0.0897452	0.374561
CET1WI_7_fos_maximum	0.0916284	0.36458		T2WI_0_GLCM_cluster_prominence	0.0892592	0.377164
CET1WI_0_GLCM_maximum_probability	0.0912331	0.366055		T2WI_3_fos_minimum	0.0889171	0.379002
CET1WI_0_GLRLM_SRLGLE	0.0909451	0.367576		T2WI_0_GLCM_autocorrelation	0.0886771	0.380295
CET1WI_1_GLCM_sum_entropy	0.090201	0.371521		T2WI_5_fos_uniformity_p	0.0882631	0.382532
CET1WI_0_fos_minimum	0.089385	0.376489		T2WI_7_GLCM_sum_variance	0.0867569	0.390737
CET1WI_6_GLCM_sum_entropy	0.0888569	0.378712		T2WI_6_GLCM_correlation	0.0866549	0.391296
CET1WI_1_GLRLM_RLN	0.0884728	0.380783		T2WI_5_GLCM_variance	0.0864629	0.392351
CET1WI_8_fos_entropy_p	0.0879208	0.383771		T2WI_6_GLRLM_LGLRE	0.0857968	0.396021
CET1WI_8_fos_skewness	0.0858326	0.395201		T2WI_4_fos_maximum	0.0854878	0.397732
CET1WI_0_fos_median	0.0858124	0.395935		T2WI_5_GLCM_sum_average	0.0849327	0.400814
CET1WI_1_GLCM_entropy	0.0856526	0.396196		T2WI_5_fos_entropy_p	0.0847407	0.401883
CET1WI_4_fos_entropy_p	0.0854965	0.397059		T2WI_4_GLCM_correlation	0.0834566	0.409079
CET1WI_4_fos_standard_deviation	0.0852805	0.398256		T2WI_2_GLCM_homogeneity1	0.0829705	0.411823
CET1WI_4_fos_variance	0.0852805	0.398256		T2WI_6_fos_minimum	0.0827782	0.412911
CET1WI_1_fos_minimum	0.0845916	0.402715		T2WI_6_fos_entropy_p	0.0824245	0.414917
CET1WI_3_GLRLM_SRHGLE	0.0843324	0.403536		T2WI_6_fos_mean_absulute_deviation	0.0824185	0.414952
CET1WI_0_fos_root_mean_square	0.0840444	0.405149		T2WI_2_fos_standard_deviation	0.0816264	0.419465
CET1WI_4_GLRLM_SRLGLE	0.0835044	0.408182		T2WI_2_fos_variance	0.0816264	0.419465
CET1WI_0_fos_krutosis	0.0832883	0.409399		T2WI_1_GLRLM_SRLGLE	0.0808823	0.42373
CET1WI_6_fos_krutosis	0.0828083	0.412111		T2WI_8_fos_mean	0.0753918	0.455969
CET1WI_2_fos_standard_deviation	0.0823042	0.41497		T2WI_8_fos_minimum	0.0748638	0.459139
CET1WI_2_fos_variance	0.0823042	0.41497		T2WI_1_GLCM_sum_average	0.0740836	0.463845
CET1WI_0_fos_uniformity_p	0.0815602	0.419211		T2WI_5_fos_minimum	0.073991	0.464406
CET1WI_4_fos_mean_absulute_deviation	0.0812001	0.421273		T2WI_1_GLRLM_HGLRE	0.0735256	0.467228
CET1WI_5_fos_range	0.079829	0.429811		T2WI_8_fos_skewness	0.0695112	0.491954
CET1WI_5_fos_maximum	0.0797361	0.43035		T2WI_8_fos_range	0.0679143	0.501978
CET1WI_0_fos_mean	0.0789679	0.434184		T2WI_2_GLCM_variance	0.067507	0.504552
CET1WI_1_fos_median	0.0786824	0.436487		T2WI_7_fos_range	0.0672021	0.506483
CET1WI_7_fos_range	0.0772797	0.444733		T2WI_8_GLCM_sum_variance	0.0665529	0.510608
CET1WI_1_fos_root_mean_square	0.0769997	0.445753		T2WI_1_GLCM_homogeneity1	0.0661508	0.513171
CET1WI_2_GLCM_homogeneity2	0.0755116	0.454614		T2WI_0_GLRLM_LGLRE	0.0660848	0.513592
CET1WI_1_GLRLM_SRHGLE	0.0751515	0.456773		T2WI_3_GLCM_IMC1	0.0647347	0.522251
CET1WI_1_fos_mean	0.0740234	0.463573		T2WI_4_fos_entropy_p	0.0645847	0.523217
CET1WI_6_GLRLM_LGLRE	0.0736634	0.465755		T2WI_5_fos_range	0.064559	0.523383
CET1WI_2_fos_minimum	0.0730247	0.470276		T2WI_1_GLCM_homogeneity2	0.0638466	0.527986
CET1WI_4_fos_minimum	0.0728478	0.471355		T2WI_1_GLRLM_LGLRE	0.0634445	0.530593
CET1WI_1_fos_standard_deviation	0.0728113	0.470941		T2WI_1_GLCM_autocorrelation	0.0630365	0.533245
CET1WI_1_fos_variance	0.0728113	0.470941		T2WI_1_GLCM_inverse_variance	0.0615543	0.542934
CET1WI_3_GLCM_IMC1	0.0716712	0.47793		T2WI_2_fos_mean_absulute_deviation	0.0609123	0.547158
CET1WI_0_GLRLM_HGLRE	0.0714071	0.479556		T2WI_0_GLCM_variance	0.0605942	0.549256
CET1WI_2_GLCM_sum_variance	0.0686709	0.496585		T2WI_5_GLCM_autocorrelation	0.0597482	0.554857
CET1WI_2_GLCM_sum_entropy	0.0678188	0.501952		T2WI_1_fos_minimum	0.0594661	0.55673
CET1WI_6_GLCM_variance	0.0675548	0.503621		T2WI_4_fos_krutosis	0.0589441	0.560205
CET1WI_4_fos_range	0.0662229	0.512711		T2WI_1_GLCM_IMC1	0.0548156	0.588044
CET1WI_7_fos_minimum	0.0661359	0.513266		T2WI_4_fos_standard_deviation	0.0546656	0.589068
CET1WI_5_fos_minimum	0.0638363	0.528053		T2WI_4_fos_variance	0.0546656	0.589068
CET1WI_0_GLCM_variance	0.0635344	0.529392		T2WI_2_GLRLM_SRE	0.0545156	0.590092
CET1WI_2_GLCM_variance	0.0632463	0.531264		T2WI_1_fos_standard_deviation	0.0544256	0.590707
CET1WI_1_GLCM_IMC1	0.0621902	0.538154		T2WI_1_fos_variance	0.0544256	0.590707
CET1WI_2_GLCM_cluster_shade	0.0605101	0.549206		T2WI_0_GLRLM_HGLRE	0.0522714	0.605508
CET1WI_3_fos_minimum	0.0601512	0.552186		T2WI_8_fos_maximum	0.0519829	0.607503
CET1WI_5_GLRLM_HGLRE	0.0587579	0.560848		T2WI_5_fos_maximum	0.051861	0.608347
CET1WI_8_GLCM_sum_variance	0.0580138	0.565827		T2WI_1_GLCM_difference_entropy	0.0497211	0.62324
CET1WI_0_fos_entropy_p	0.0571857	0.571394		T2WI_7_GLCM_variance	0.0476029	0.638133
CET1WI_2_fos_range	0.0559184	0.580547		T2WI_5_GLCM_sum_variance	0.0471769	0.641146
CET1WI_2_fos_mean_absulute_deviation	0.0553615	0.583745		T2WI_8_fos_median	0.0466632	0.644787
CET1WI_1_GLRLM_LGLRE	0.0537414	0.594818		T2WI_4_fos_mean_absulute_deviation	0.0464988	0.645954
CET1WI_4_GLCM_IMC2	0.0517852	0.608311		T2WI_1_fos_root_mean_square	0.0459167	0.650092
CET1WI_3_fos_range	0.0515664	0.610388		T2WI_2_GLCM_inverse_variance	0.0401021	0.692003
CET1WI_4_fos_maximum	0.0499761	0.621457		T2WI_1_fos_mean	0.038512	0.703634
CET1WI_1_GLRLM_HGLRE	0.0479208	0.635355		T2WI_1_fos_mean_absulute_deviation	0.0367478	0.71662
CET1WI_4_GLRLM_LGLRE	0.0463366	0.646584		T2WI_1_fos_median	0.0338023	0.738479
CET1WI_2_fos_maximum	0.0452824	0.654615		T2WI_2_GLCM_correlation	0.0337415	0.738932
CET1WI_6_GLCM_IMC2	0.0436604	0.665736		T2WI_7_fos_maximum	0.0323832	0.749086
CET1WI_1_fos_skewness	0.0418002	0.679177		T2WI_1_fos_entropy_p	0.0301891	0.765578
CET1WI_8_GLCM_IMC1	0.0414161	0.681965		T2WI_2_GLRLM_LRE	0.0282209	0.780462
CET1WI_3_fos_maximum	0.0405573	0.688686		T2WI_2_GLRLM_LRLGLE	0.0282209	0.780462
CET1WI_6_GLCM_entropy	0.03982	0.693597		T2WI_1_fos_uniformity_p	0.0279689	0.782374
CET1WI_4_GLRLM_LRHGLE	0.0393519	0.697022		T2WI_8_GLCM_correlation	0.0258987	0.798126
CET1WI_0_GLCM_cluster_prominence	0.0330033	0.744051		T2WI_0_fos_entropy_p	0.0257667	0.799133
CET1WI_0_GLRLM_LGLRE	0.0323072	0.749269		T2WI_1_GLRLM_SRHGLE	0.0247586	0.806836
CET1WI_6_GLCM_energy	0.0311911	0.757659		T2WI_0_fos_root_mean_square	0.0228444	0.821512
CET1WI_5_fos_entropy_p	0.0246865	0.807091		T2WI_4_GLRLM_LGLRE	0.0224483	0.824556
CET1WI_6_GLCM_maximum_probability	0.0242064	0.810772		T2WI_0_fos_mean	0.0218723	0.828989
CET1WI_2_GLRLM_LRE	0.0241824	0.810957		T2WI_2_GLCM_difference_entropy	0.0212122	0.834075
CET1WI_2_GLRLM_LRLGLE	0.0241824	0.810957		T2WI_0_GLCM_maximum_probability	0.0208521	0.836852
CET1WI_1_GLCM_variance	0.0229103	0.820732		T2WI_0_GLCM_energy	0.01976	0.845287
CET1WI_1_GLCM_inverse_variance	0.0222142	0.826093		T2WI_1_GLCM_sum_entropy	0.0186619	0.853787
CET1WI_6_fos_entropy_p	0.0209061	0.836188		T2WI_0_fos_standard_deviation	0.0171258	0.865705
CET1WI_0_fos_range	0.0186561	0.853832		T2WI_0_fos_variance	0.0171258	0.865705
CET1WI_2_GLRLM_HGLRE	0.0181458	0.857577		T2WI_1_GLCM_entropy	0.0165857	0.869902
CET1WI_5_fos_root_mean_square	0.0174017	0.863361		T2WI_7_fos_median	0.0165432	0.870232
CET1WI_1_fos_maximum	0.014425	0.886729		T2WI_0_fos_uniformity_p	0.0122773	0.903506
CET1WI_4_GLCM_correlation	0.0140774	0.889287		T2WI_0_GLRLM_SRHGLE	0.0107711	0.915297
CET1WI_5_GLCM_maximum_probability	0.0125053	0.90159		T2WI_0_GLCM_entropy	0.00832886	0.934454
CET1WI_6_fos_uniformity_p	0.0111371	0.912316		T2WI_1_GLRLM_SRE	0.00746477	0.941241
CET1WI_1_fos_range	0.0108713	0.914512		T2WI_0_fos_median	0.00742923	0.94152
CET1WI_0_fos_maximum	0.0100391	0.921034		T2WI_1_GLCM_maximum_probability	0.00629465	0.950439
CET1WI_7_GLCM_sum_variance	0.00992499	0.921832		T2WI_0_fos_mean_absulute_deviation	0.00619864	0.951194
CET1WI_1_fos_krutosis	0.00846085	0.933342		T2WI_0_GLCM_sum_entropy	0.00474649	0.962618
CET1WI_6_GLCM_correlation	0.0049805	0.960751		T2WI_2_GLRLM_SRHGLE	0.00276028	0.978256
CET1WI_1_GLCM_correlation	0.00453645	0.964253		T2WI_1_GLCM_energy	0.00261627	0.97939
CET1WI_5_fos_uniformity_p	0.00111611	0.991238		T2WI_2_GLRLM_RP	0.00253826	0.980004
CET1WI_0_GLCM_correlation	0.000288029	0.997774		T2WI_1_GLCM_IMC2	0.00168617	0.986716
